# Supplementary material for: Movement intensity demands between training activities and competition for elite female netballers
Source: PLoS One. 2021 Apr 7;16(4):e0249679. doi: 10.1371/journal.pone.0249679 (PMC8026014; doi:10.1371/journal.pone.0249679)
Supplement: S1 File — (XLS) [file pone.0249679.s001.xls]

## Sheet: LMM_PL_period_type_contrasts
Contrast	Position	Estimate	SE	df	t ratio	p value	sig. symbol	Cohens d	Cohens d (95%CI_lower)	Cohens d (95%CI_upper)	Note
Competition Match-play - Match Scenarios	Defender	1.42534	0.307077	3494.82	4.64163	5.26105e-05	***	0.157032	0.0906109	0.223431
Competition Match-play - Practice Match-play	Defender	0.93353	0.243217	3488.16	3.83825	0.00175486	**	0.129977	0.0635262	0.196409
Competition Match-play - Set-piece	Defender	1.59482	0.211047	3494.98	7.55669	2.61603e-09	***	0.255646	0.189051	0.322205
Competition Match-play - Skill Drills	Defender	2.27131	0.19801	3489.9	11.4707	2.48596e-09	***	0.38834	0.321336	0.45529
Competition Match-play - Specialist	Defender	3.75263	0.28934	3494.36	12.9696	2.59865e-09	***	0.438807	0.371671	0.505882
Match Scenarios - Practice Match-play	Defender	-0.491809	0.300348	3493.37	-1.63746	0.573604		-0.0554088	-0.121739	0.0109296
Match Scenarios - Set-piece	Defender	0.169478	0.278856	3493.22	0.607762	0.990511		0.020566	-0.0457603	0.0868895
Match Scenarios - Skill Drills	Defender	0.845973	0.263521	3491.49	3.21026	0.0168398	*	0.108659	0.0422626	0.17504
Match Scenarios - Specialist	Defender	2.32729	0.334132	3486.48	6.96519	2.45647e-09	***	0.235922	0.169288	0.302545
Practice Match-play - Set-piece	Defender	0.661287	0.205898	3492.19	3.21172	0.01676	*	0.108697	0.0423078	0.175072
Practice Match-play - Skill Drills	Defender	1.33778	0.186516	3492.33	7.17247	2.56036e-09	***	0.24274	0.176147	0.3093
Practice Match-play - Specialist	Defender	2.8191	0.279938	3492.78	10.0704	2.55737e-09	***	0.340795	0.273964	0.407578
Set-piece - Skill Drills	Defender	0.676495	0.149581	3491.05	4.5226	9.22229e-05	***	0.153088	0.0866359	0.219518
Set-piece - Specialist	Defender	2.15781	0.257027	3491.76	8.39528	2.53295e-09	***	0.284147	0.217456	0.350798
Skill Drills - Specialist	Defender	1.48132	0.239312	3486.09	6.1899	1.24583e-08	***	0.209674	0.143086	0.276232
Competition Match-play - Match Scenarios	Midcourter	1.77067	0.293071	3492.45	6.04178	2.77749e-08	***	0.20447	0.137952	0.270959
Competition Match-play - Practice Match-play	Midcourter	0.919805	0.221348	3457.05	4.15546	0.00047588	***	0.14135	0.0745878	0.208093
Competition Match-play - Set-piece	Midcourter	2.02442	0.184781	3492.63	10.9558	2.5539e-09	***	0.370764	0.303842	0.437634
Competition Match-play - Skill Drills	Midcourter	3.14403	0.170134	3453.12	18.4797	1.61138e-09	***	0.628955	0.560576	0.697248
Competition Match-play - Specialist	Midcourter	4.80373	0.275839	3488.97	17.415	2.46359e-09	***	0.589663	0.521833	0.657413
Match Scenarios - Practice Match-play	Midcourter	-0.850864	0.299845	3493.27	-2.83768	0.0519455	.	-0.0960235	-0.162378	-0.0296558
Match Scenarios - Set-piece	Midcourter	0.253756	0.280061	3493.84	0.906075	0.945071		0.0306579	-0.0356654	0.0969769
Match Scenarios - Skill Drills	Midcourter	1.37337	0.265454	3492.38	5.17365	3.60921e-06	***	0.175092	0.108621	0.241538
Match Scenarios - Specialist	Midcourter	3.03306	0.339485	3488.36	8.93432	2.44494e-09	***	0.302538	0.235769	0.369265
Practice Match-play - Set-piece	Midcourter	1.10462	0.201734	3492.28	5.47563	6.9926e-07	***	0.185315	0.118827	0.251776
Practice Match-play - Skill Drills	Midcourter	2.22423	0.182213	3493.74	12.2068	2.58007e-09	***	0.413034	0.345983	0.480026
Practice Match-play - Specialist	Midcourter	3.88393	0.281349	3492.71	13.8046	2.55479e-09	***	0.467168	0.399909	0.534362
Set-piece - Skill Drills	Midcourter	1.11961	0.146172	3493.39	7.65953	2.57665e-09	***	0.259184	0.192566	0.325765
Set-piece - Specialist	Midcourter	2.77931	0.260282	3492.7	10.6781	2.55427e-09	***	0.361362	0.294469	0.428203
Skill Drills - Specialist	Midcourter	1.6597	0.243152	3486.19	6.82576	2.54732e-09	***	0.231209	0.164582	0.297804
Competition Match-play - Match Scenarios	Goaler	1.11552	0.328076	3493.38	3.40018	0.00890439	**	0.115056	0.0486712	0.181424
Competition Match-play - Practice Match-play	Goaler	0.902294	0.249569	3487.65	3.61541	0.00411645	**	0.122439	0.0559925	0.188869
Competition Match-play - Set-piece	Goaler	1.55606	0.211321	3493.34	7.36348	2.57788e-09	***	0.249168	0.182572	0.315729
Competition Match-play - Skill Drills	Goaler	2.04486	0.196927	3485.95	10.3838	2.38758e-09	***	0.351743	0.284815	0.418622
Competition Match-play - Specialist	Goaler	4.09654	0.273838	3493.14	14.9597	2.56708e-09	***	0.506227	0.438814	0.57357
Match Scenarios - Practice Match-play	Goaler	-0.213222	0.329843	3490.57	-0.646434	0.987417		-0.021883	-0.0882317	0.0444689
Match Scenarios - Set-piece	Goaler	0.440543	0.306508	3491.46	1.4373	0.704153		0.0486488	-0.0177043	0.114995
Match Scenarios - Skill Drills	Goaler	0.92934	0.292012	3488.91	3.18255	0.0184166	*	0.107761	0.0413406	0.174165
Match Scenarios - Specialist	Goaler	2.98102	0.347225	3486.49	8.58527	2.40055e-09	***	0.290797	0.224039	0.357513
Practice Match-play - Set-piece	Goaler	0.653765	0.218974	3492.26	2.98558	0.0338887	*	0.101043	0.0346611	0.16741
Practice Match-play - Skill Drills	Goaler	1.14256	0.198423	3489.67	5.75822	1.40634e-07	***	0.194951	0.128423	0.261451
Practice Match-play - Specialist	Goaler	3.19424	0.274108	3490.29	11.6532	2.49258e-09	***	0.394499	0.327478	0.461464
Set-piece - Skill Drills	Goaler	0.488797	0.156349	3490.79	3.12632	0.0220221	*	0.105828	0.0394279	0.172213
Set-piece - Specialist	Goaler	2.54048	0.246096	3490.43	10.3231	2.49536e-09	***	0.349464	0.282585	0.416293
Skill Drills - Specialist	Goaler	2.05168	0.226819	3484.57	9.04545	2.34872e-09	***	0.306468	0.239652	0.373241

## Sheet: LMM_PL_position_contrasts
Contrast	Period Type	Estimate	SE	df	t ratio	p value	sig. symbol	Cohens d	Cohens d (95%CI_lower)	Cohens d (95%CI_upper)	Note
Defender - Midcourter	Competition Match-play	-1.53107	0.676058	10.957	-2.26471	0.103821		-1.36835	-2.65581	-0.0307487
Defender - Goaler	Competition Match-play	0.870088	0.765036	10.6947	1.13732	0.512906		0.695546	-0.553108	1.9139
Midcourter - Goaler	Competition Match-play	2.40116	0.728369	10.5119	3.29663	0.018953	*	2.03357	0.519389	3.48456
Defender - Midcourter	Match Scenarios	-1.18574	0.729125	14.8247	-1.62626	0.26584		-0.844746	-1.89352	0.230012
Defender - Goaler	Match Scenarios	0.560265	0.815926	13.8377	0.686662	0.774982		0.369182	-0.699856	1.42522
Midcourter - Goaler	Match Scenarios	1.74601	0.788975	14.4702	2.21301	0.10243		1.16353	0.0335992	2.25925
Defender - Midcourter	Practice Match-play	-1.5448	0.678196	11.1	-2.27781	0.101083		-1.36737	-2.64654	-0.0387106
Defender - Goaler	Practice Match-play	0.838853	0.765506	10.7228	1.09581	0.536497		0.669288	-0.574661	1.88403
Midcourter - Goaler	Practice Match-play	2.38365	0.734485	10.8709	3.24534	0.0198977	*	1.9686	0.495652	3.38103
Defender - Midcourter	Set-piece	-1.10147	0.660548	9.98879	-1.6675	0.26425		-1.05521	-2.35397	0.289357
Defender - Goaler	Set-piece	0.83133	0.747407	9.74438	1.11229	0.529004		0.712639	-0.598273	1.98963
Midcourter - Goaler	Set-piece	1.9328	0.716143	9.82517	2.6989	0.0542618	.	1.72205	0.231696	3.14919
Defender - Midcourter	Skill Drills	-0.658352	0.649932	9.36155	-1.01296	0.586911		-0.662135	-1.96045	0.669232
Defender - Goaler	Skill Drills	0.643633	0.737121	9.21909	0.873171	0.669255		0.575156	-0.756303	1.8771
Midcourter - Goaler	Skill Drills	1.30199	0.706134	9.28677	1.84382	0.208771		1.21009	-0.213101	2.57893
Defender - Midcourter	Specialist	-0.479974	0.714135	13.6429	-0.672105	0.783207		-0.363927	-1.42728	0.712423
Defender - Goaler	Specialist	1.214	0.788042	12.0419	1.54052	0.307592		0.887874	-0.31157	2.05407
Midcourter - Goaler	Specialist	1.69397	0.760956	12.5223	2.22611	0.105185		1.25815	0.0270322	2.44763

## Sheet: LMM_PL_emmeans
Period Type	Positional Grouping	emmean	SE	df	Lower CL (95%)	Upper CL (95%)	Note
Competition Match-play	Defender	9.34305	0.517502	12.161	8.21717	10.4689
Match Scenarios	Defender	7.91772	0.549238	15.4255	6.74985	9.08558
Practice Match-play	Defender	8.40952	0.516994	12.1118	7.28424	9.53481
Set-piece	Defender	7.74824	0.50299	10.8577	6.63939	8.85709
Skill Drills	Defender	7.07174	0.496692	10.3225	5.96971	8.17377
Specialist	Defender	5.59042	0.539031	14.3135	4.43669	6.74416
Competition Match-play	Midcourter	10.8741	0.461772	12.0292	9.86829	11.88
Match Scenarios	Midcourter	9.10346	0.507748	17.5764	8.03488	10.172
Practice Match-play	Midcourter	9.95432	0.469612	12.8652	8.93871	10.9699
Set-piece	Midcourter	8.8497	0.455014	11.3458	7.85194	9.84747
Skill Drills	Midcourter	7.73009	0.448856	10.7417	6.73926	8.72093
Specialist	Midcourter	6.0704	0.497996	16.2676	5.0161	7.12469
Competition Match-play	Goaler	8.47297	0.584162	11.121	7.18894	9.75699
Match Scenarios	Goaler	7.35745	0.626292	14.6876	6.02006	8.69484
Practice Match-play	Goaler	7.57067	0.588964	11.488	6.28106	8.86029
Set-piece	Goaler	6.91691	0.5741	10.3753	5.64398	8.18984
Skill Drills	Goaler	6.42811	0.568423	9.96967	5.16106	7.69516
Specialist	Goaler	4.37643	0.599496	12.3333	3.07414	5.67871

## Sheet: LMM_MPM_period_type_contrast
Contrast	Position	Estimate	SE	df	t ratio	p value	sig. symbol	Cohens d	Cohens d (95%CI_lower)	Cohens d (95%CI_upper)	Note
Competition Match-play - Match Scenarios	Defender	5.48175	3.42372	2928.59	1.60111	0.597869		0.0591727	-0.0132832	0.131618
Competition Match-play - Practice Match-play	Defender	-1.18188	3.10634	2930.67	-0.380475	0.998968		-0.0140563	-0.0864654	0.0583551
Competition Match-play - Set-piece	Defender	8.70405	2.70379	2937.72	3.2192	0.0163814	*	0.118788	0.0463919	0.191164
Competition Match-play - Skill Drills	Defender	18.405	2.63677	2930.18	6.98013	0	***	0.257897	0.185159	0.330591
Competition Match-play - Specialist	Defender	26.8598	3.23917	2930.2	8.29219	0	***	0.306373	0.233508	0.379186
Match Scenarios - Practice Match-play	Defender	-6.66363	2.94845	2931.12	-2.26005	0.210988		-0.0834893	-0.155917	-0.0110469
Match Scenarios - Set-piece	Defender	3.2223	2.55199	2935.08	1.26266	0.805343		0.046613	-0.0257557	0.118974
Match Scenarios - Skill Drills	Defender	12.9232	2.41202	2934.71	5.35784	1.35107e-06	***	0.197805	0.125252	0.270324
Match Scenarios - Specialist	Defender	21.3781	3.00929	2929.67	7.10403	0	***	0.262498	0.189853	0.335208
Practice Match-play - Set-piece	Defender	9.88593	2.13975	2934.72	4.62014	5.86664e-05	***	0.17057	0.0980642	0.243046
Practice Match-play - Skill Drills	Defender	19.5869	2.00627	2931.28	9.76283	0	***	0.360643	0.287625	0.433601
Practice Match-play - Specialist	Defender	28.0417	2.73119	2932.85	10.2672	0	***	0.379174	0.306112	0.452172
Set-piece - Skill Drills	Defender	9.70094	1.36078	2934.8	7.12898	0	***	0.263189	0.190496	0.335838
Set-piece - Specialist	Defender	18.1558	2.28852	2935.23	7.93339	0	***	0.292865	0.220101	0.36558
Skill Drills - Specialist	Defender	8.45482	2.12046	2928.85	3.98725	0.000966759	***	0.147352	0.0748091	0.219869
Competition Match-play - Match Scenarios	Midcourter	10.7691	3.08327	2918.26	3.49277	0.00644402	**	0.129312	0.0566617	0.201939
Competition Match-play - Practice Match-play	Midcourter	-0.242647	2.70292	2915.97	-0.0897722	0.999999		-0.00332491	-0.0759163	0.069267
Competition Match-play - Set-piece	Midcourter	14.5453	2.26804	2931.1	6.41316	7.3798e-10	***	0.236912	0.164234	0.309549
Competition Match-play - Skill Drills	Midcourter	31.6895	2.1849	2901.08	14.5039	0	***	0.53856	0.46443	0.6126
Competition Match-play - Specialist	Midcourter	36.2302	2.91595	2918.83	12.4248	0	***	0.459956	0.386408	0.533426
Match Scenarios - Practice Match-play	Midcourter	-11.0118	2.88932	2932.49	-3.8112	0.00195776	**	-0.140758	-0.213223	-0.0682696
Match Scenarios - Set-piece	Midcourter	3.77619	2.52836	2935.73	1.49353	0.668493		0.0551298	-0.0172355	0.127486
Match Scenarios - Skill Drills	Midcourter	20.9204	2.39096	2935.79	8.74978	0	***	0.322972	0.250129	0.395761
Match Scenarios - Specialist	Midcourter	25.4611	3.02801	2931.15	8.40852	0	***	0.310621	0.237756	0.383433
Practice Match-play - Set-piece	Midcourter	14.788	2.07122	2928.91	7.13976	0	***	0.263852	0.191084	0.336575
Practice Match-play - Skill Drills	Midcourter	31.9322	1.93734	2929.7	16.4825	0	***	0.609035	0.534904	0.683066
Practice Match-play - Specialist	Midcourter	36.4729	2.72043	2935.58	13.4071	0	***	0.494899	0.42141	0.568305
Set-piece - Skill Drills	Midcourter	17.1442	1.32768	2936.09	12.9129	0	***	0.476616	0.403214	0.549939
Set-piece - Specialist	Midcourter	21.6849	2.3168	2935.93	9.35987	0	***	0.345483	0.272572	0.418336
Skill Drills - Specialist	Midcourter	4.54072	2.15206	2928.74	2.10994	0.282267		0.0779757	0.00550834	0.15043
Competition Match-play - Match Scenarios	Goaler	8.49192	3.59329	2933.67	2.36328	0.169651		0.0872647	0.0148505	0.159664
Competition Match-play - Practice Match-play	Goaler	2.40567	3.23633	2934.91	0.743332	0.976465		0.027442	-0.0449208	0.0998002
Competition Match-play - Set-piece	Goaler	11.7234	2.73205	2937.07	4.29106	0.000265039	***	0.158357	0.0858999	0.230787
Competition Match-play - Skill Drills	Goaler	20.6624	2.65553	2931.13	7.78092	0	***	0.287437	0.214637	0.36019
Competition Match-play - Specialist	Goaler	33.4929	3.14643	2930.61	10.6447	0	***	0.393266	0.320126	0.466339
Match Scenarios - Practice Match-play	Goaler	-6.08625	3.27403	2935.33	-1.85895	0.42797		-0.0686229	-0.14099	0.00375612
Match Scenarios - Set-piece	Goaler	3.23146	2.79654	2934.78	1.15552	0.857778		0.04266	-0.0297105	0.115023
Match Scenarios - Skill Drills	Goaler	12.1705	2.66436	2932.27	4.56789	7.50834e-05	***	0.168711	0.0961785	0.241215
Match Scenarios - Specialist	Goaler	25.0009	3.13205	2930.02	7.98228	0	***	0.294932	0.222097	0.367717
Practice Match-play - Set-piece	Goaler	9.31772	2.35754	2935.2	3.95231	0.00111496	**	0.145902	0.0734402	0.218339
Practice Match-play - Skill Drills	Goaler	18.2568	2.21925	2935.41	8.22654	0	***	0.303677	0.230885	0.376419
Practice Match-play - Specialist	Goaler	31.0872	2.783	2935.48	11.1704	0	***	0.412343	0.339193	0.485423
Set-piece - Skill Drills	Goaler	8.93904	1.42127	2933.69	6.28946	3.73426e-09	***	0.23224	0.159604	0.304836
Set-piece - Specialist	Goaler	21.7695	2.19276	2933.61	9.92791	0	***	0.366595	0.293586	0.439543
Skill Drills - Specialist	Goaler	12.8304	2.01166	2927.59	6.37804	1.38141e-09	***	0.235756	0.163037	0.308443

## Sheet: LMM_MPM_position_contrasts
Contrast	Period Type	Estimate	SE	df	t ratio	p value	sig. symbol	Cohens d	Cohens d (95%CI_lower)	Cohens d (95%CI_upper)	Note
Defender - Midcourter	Competition Match-play	-16.5687	5.20642	20.5485	-3.18235	0.012164	*	-1.40407	-2.35457	-0.426113
Defender - Goaler	Competition Match-play	3.08547	5.85489	19.5748	0.52699	0.859132		0.238223	-0.653865	1.12431
Midcourter - Goaler	Competition Match-play	19.6541	5.50421	18.295	3.57074	0.00577157	**	1.66964	0.590419	2.71493
Defender - Midcourter	Match Scenarios	-11.2813	5.24228	21.1454	-2.15198	0.103289		-0.935967	-1.8234	-0.0286406
Defender - Goaler	Match Scenarios	6.09564	5.81975	19.131	1.04741	0.557029		0.478934	-0.43591	1.38168
Midcourter - Goaler	Match Scenarios	17.3769	5.65192	20.3433	3.07452	0.0155741	*	1.36331	0.386076	2.31334
Defender - Midcourter	Practice Match-play	-15.6294	4.8415	15.402	-3.22822	0.0142703	*	-1.64515	-2.77822	-0.472196
Defender - Goaler	Practice Match-play	6.67302	5.4541	14.7622	1.22349	0.458414		0.636874	-0.418655	1.67203
Midcourter - Goaler	Practice Match-play	22.3024	5.24622	15.1173	4.25115	0.00186588	**	2.18675	0.893905	3.43417
Defender - Midcourter	Set-piece	-10.7274	4.43534	10.8486	-2.41861	0.0809848	.	-1.46862	-2.77974	-0.104671
Defender - Goaler	Set-piece	6.1048	4.99306	10.3721	1.22266	0.466439		0.759279	-0.516763	2.0016
Midcourter - Goaler	Set-piece	16.8322	4.7923	10.5274	3.51233	0.0131759	*	2.16504	0.618688	3.64713
Defender - Midcourter	Skill Drills	-3.28413	4.3061	9.63562	-0.762668	0.733409		-0.491389	-1.7604	0.802028
Defender - Goaler	Skill Drills	5.34291	4.867	9.364	1.09778	0.538071		0.717489	-0.620703	2.02019
Midcourter - Goaler	Skill Drills	8.62703	4.66996	9.49016	1.84735	0.206657		1.19934	-0.206297	2.5521
Defender - Midcourter	Specialist	-7.19823	5.02964	17.9197	-1.43116	0.346671		-0.676165	-1.61902	0.284435
Defender - Goaler	Specialist	9.71852	5.44548	14.6703	1.7847	0.208891		0.931912	-0.158944	1.9943
Midcourter - Goaler	Specialist	16.9167	5.29212	15.6417	3.19659	0.0149866	*	1.6165	0.457791	2.73627

## Sheet: LMM_MPM_emmeans
Period Type	Positional Grouping	emmean	SE	df	Lower CL (95%)	Upper CL (95%)	Note
Competition Match-play	Defender	66.5179	4.1147	25.6257	58.054	74.9818
Match Scenarios	Defender	61.0362	4.01056	23.1938	52.7435	69.3288
Practice Match-play	Defender	67.6998	3.76639	18.044	59.7883	75.6113
Set-piece	Defender	57.8139	3.4592	12.8667	50.3329	65.2949
Skill Drills	Defender	48.1129	3.38613	11.8096	40.722	55.5039
Specialist	Defender	39.6581	3.85539	19.8267	31.6114	47.7048
Competition Match-play	Midcourter	83.0866	3.59833	23.262	75.6475	90.5257
Match Scenarios	Midcourter	72.3175	3.75651	27.687	64.6187	80.0162
Practice Match-play	Midcourter	83.3292	3.46203	19.9907	76.1073	90.5511
Set-piece	Midcourter	68.5413	3.16013	13.9113	61.7594	75.3231
Skill Drills	Midcourter	51.3971	3.0895	12.6998	44.7065	58.0876
Specialist	Midcourter	46.8564	3.62821	24.1171	39.37	54.3427
Competition Match-play	Goaler	63.4325	4.48446	20.4868	54.0923	72.7726
Match Scenarios	Goaler	54.9405	4.52908	21.3369	45.5309	64.3502
Practice Match-play	Goaler	61.0268	4.27256	16.9019	52.0085	70.0451
Set-piece	Goaler	51.7091	3.90731	11.8387	43.1829	60.2353
Skill Drills	Goaler	42.77	3.84022	11.043	34.3218	51.2183
Specialist	Goaler	29.9396	4.18915	15.631	21.0419	38.8373
